# Supplementary material for: High-density genotyping reveals candidate genomic regions for chicken body size in breeds of Asian origin
Source: Poult Sci. 2022 Oct 29;102(1):102303. doi: 10.1016/j.psj.2022.102303 (PMC9706647; doi:10.1016/j.psj.2022.102303)
Supplement: Supplementary file 4 [file mmc4.xlsx]

## Sheet: Sheet1
Table S3 Results of functional annotation analysis for the genes located in the overlapping region identified by genome-wide association study and principal component analysis (GGA4: 17,284,783- 21,270,248).
ID	Gene Name	Species	COG_ONTOLOGY	GOTERM_BP_DIRECT	GOTERM_CC_DIRECT	GOTERM_MF_DIRECT	INTERPRO	KEGG_PATHWAY	PIR_SUPERFAMILY	SMART	UP_KEYWORDS	UP_SEQ_FEATURE
ENSGALG00000009067	G protein-coupled receptor 50(GPR50)	Gallus gallus		GO:0007186~G-protein coupled receptor signaling pathway,GO:0045820~negative regulation of glycolytic process,GO:0046325~negative regulation of glucose import,	GO:0005886~plasma membrane,GO:0016021~integral component of membrane,	GO:0008502~melatonin receptor activity,GO:1904408~melatonin binding,	IPR000025:Melatonin receptor family,IPR000276:G protein-coupled receptor, rhodopsin-like,IPR002279:Melatonin receptor type 1C,IPR017452:GPCR, rhodopsin-like, 7TM,			SM01381:SM01381,	Cell membrane,Complete proteome,Disulfide bond,G-protein coupled receptor,Glycoprotein,Membrane,Receptor,Reference proteome,Transducer,Transmembrane,Transmembrane helix,	chain:Melatonin receptor type 1C,disulfide bond,glycosylation site:N-linked (GlcNAc...),topological domain:Cytoplasmic,topological domain:Extracellular,transmembrane region,
ENSGALG00000009154	Iduronate 2-sulfatase (Hunter syndrome), isoform CRA_e; Uncharacterized protein; cDNA FLJ42669 fis, clone BRAMY2022168, highly similar to IDURONATE 2-SULFATASE(IDS)	Gallus gallus		GO:0008152~metabolic process,	GO:0016021~integral component of membrane,	GO:0008484~sulfuric ester hydrolase activity,	IPR000917:Sulfatase,IPR017849:Alkaline phosphatase-like, alpha/beta/alpha,IPR017850:Alkaline-phosphatase-like, core domain,IPR024607:Sulfatase, conserved site,	gga00531:Glycosaminoglycan degradation,gga01100:Metabolic pathways,gga04142:Lysosome,			Complete proteome,Membrane,Reference proteome,Transmembrane,Transmembrane helix,
ENSGALG00000009230	KIAA0922(KIAA0922)	Gallus gallus	DNA replication, recombination, and repair,	GO:0033088~negative regulation of immature T cell proliferation in thymus,GO:0090090~negative regulation of canonical Wnt signaling pathway,	GO:0005737~cytoplasm,GO:0005886~plasma membrane,		IPR022113:Protein of unknown function DUF3651, TMEM131,				Complete proteome,Reference proteome,
ENSGALG00000008970	Nik related kinase(NRK)	Gallus gallus			GO:0005737~cytoplasm,	GO:0004702~receptor signaling protein serine/threonine kinase activity,GO:0005524~ATP binding,	IPR000719:Protein kinase, catalytic domain,IPR001180:Citron-like,IPR008271:Serine/threonine-protein kinase, active site,IPR011009:Protein kinase-like domain,IPR017441:Protein kinase, ATP binding site,	gga04010:MAPK signaling pathway,		SM00036:CNH,SM00220:S_TKc,	Coiled coil,Complete proteome,Reference proteome,
ENSGALG00000009063	PAS domain containing 1(PASD1)	Gallus gallus		GO:0006351~transcription, DNA-templated,	GO:0005634~nucleus,GO:0005667~transcription factor complex,GO:0005737~cytoplasm,	GO:0003677~DNA binding,GO:0003700~transcription factor activity, sequence-specific DNA binding,	IPR000014:PAS domain,IPR001067:Nuclear translocator,IPR001610:PAC motif,IPR011598:Myc-type, basic helix-loop-helix (bHLH) domain,IPR013767:PAS fold,			SM00086:PAC,SM00091:PAS,SM00353:HLH,	Coiled coil,Complete proteome,DNA-binding,Nucleus,Reference proteome,Repeat,Transcription,Transcription regulation,
ENSGALG00000009040	TBC1 domain family, member 8B (with GRAM domain)(TBC1D8B)	Gallus gallus		GO:0006886~intracellular protein transport,GO:0031338~regulation of vesicle fusion,GO:0090630~activation of GTPase activity,	GO:0005622~intracellular,GO:0012505~endomembrane system,	GO:0005096~GTPase activator activity,GO:0005509~calcium ion binding,GO:0017137~Rab GTPase binding,	IPR000195:Rab-GTPase-TBC domain,IPR002048:EF-hand domain,IPR004182:GRAM,IPR011992:EF-hand-like domain,			SM00164:TBC,SM00568:GRAM,	Complete proteome,Reference proteome,
ENSGALG00000009065	VMA21 vacuolar H+-ATPase homolog (S. cerevisiae)(VMA21)	Gallus gallus		GO:0070072~vacuolar proton-transporting V-type ATPase complex assembly,	GO:0005764~lysosome,GO:0005789~endoplasmic reticulum membrane,GO:0016021~integral component of membrane,GO:0030127~COPII vesicle coat,GO:0033116~endoplasmic reticulum-Golgi intermediate compartment membrane,		IPR019013:Vacuolar ATPase assembly integral membrane protein VMA21-like domain,				Complete proteome,Cytoplasmic vesicle,Endoplasmic reticulum,Membrane,Reference proteome,Transmembrane,Transmembrane helix,	chain:Vacuolar ATPase assembly integral membrane protein VMA21,transmembrane region,
ENSGALG00000009366	acid sensing ion channel subunit family member 5(ASIC5)	Gallus gallus			GO:0016021~integral component of membrane,	GO:0005272~sodium channel activity,GO:0015252~hydrogen ion channel activity,	IPR001873:Na+ channel, amiloride-sensitive,				Complete proteome,Ion channel,Ion transport,Membrane,Reference proteome,Sodium,Sodium channel,Sodium transport,Transmembrane,Transmembrane helix,Transport,
ENSGALG00000009373	cathepsin O(CTSO)	Gallus gallus		GO:0051603~proteolysis involved in cellular protein catabolic process,	GO:0005615~extracellular space,GO:0005764~lysosome,	GO:0004197~cysteine-type endopeptidase activity,	IPR000169:Cysteine peptidase, cysteine active site,IPR000668:Peptidase C1A, papain C-terminal,IPR013128:Peptidase C1A, papain,IPR025660:Cysteine peptidase, histidine active site,IPR025661:Cysteine peptidase, asparagine active site,	gga04142:Lysosome,		SM00645:Pept_C1,	Complete proteome,Hydrolase,Protease,Reference proteome,Signal,Thiol protease,
ENSGALG00000009266	fibrinogen alpha chain(FGA)	Gallus gallus		GO:0007160~cell-matrix adhesion,GO:0007165~signal transduction,GO:0030168~platelet activation,GO:0031639~plasminogen activation,GO:0034116~positive regulation of heterotypic cell-cell adhesion,GO:0042730~fibrinolysis,GO:0043152~induction of bacterial agglutination,GO:0045907~positive regulation of vasoconstriction,GO:0045921~positive regulation of exocytosis,GO:0050714~positive regulation of prot…	GO:0005577~fibrinogen complex,GO:0005938~cell cortex,GO:0009897~external side of plasma membrane,GO:0031091~platelet alpha granule,GO:0070062~extracellular exosome,GO:0072562~blood microparticle,	GO:0005102~receptor binding,GO:0005198~structural molecule activity,GO:0030674~protein binding, bridging,GO:0046872~metal ion binding,	IPR002181:Fibrinogen, alpha/beta/gamma chain, C-terminal globular domain,IPR012290:Fibrinogen, alpha/beta/gamma chain, coiled coil domain,IPR014715:Fibrinogen, alpha/beta/gamma chain, C-terminal globular, subdomain 2,IPR014716:Fibrinogen, alpha/beta/gamma chain, C-terminal globular, subdomain 1,IPR020837:Fibrinogen, conserved site,IPR021996:Fibrinogen alpha C domain,			SM00186:FBG,SM01212:SM01212,	3D-structure,Alternative splicing,Blood coagulation,Calcium,Coiled coil,Complete proteome,Direct protein sequencing,Disulfide bond,Hemostasis,Metal-binding,Pyrrolidone carboxylic acid,Reference proteome,Secreted,Signal,	chain:Fibrinogen alpha chain,disulfide bond,domain:Fibrinogen C-terminal,helix,modified residue,peptide:Fibrinopeptide A,signal peptide,site:Cleavage; by thrombin; to release fibrinopeptide A,splice variant,strand,turn,
ENSGALG00000009262	fibrinogen beta chain(FGB)	Gallus gallus		GO:0007160~cell-matrix adhesion,GO:0007165~signal transduction,GO:0030168~platelet activation,GO:0031639~plasminogen activation,GO:0034116~positive regulation of heterotypic cell-cell adhesion,GO:0042730~fibrinolysis,GO:0043152~induction of bacterial agglutination,GO:0045907~positive regulation of vasoconstriction,GO:0045921~positive regulation of exocytosis,GO:0050714~positive regulation of prot…	GO:0005577~fibrinogen complex,GO:0005938~cell cortex,GO:0009897~external side of plasma membrane,GO:0031091~platelet alpha granule,GO:0070062~extracellular exosome,GO:0072562~blood microparticle,	GO:0005102~receptor binding,GO:0005198~structural molecule activity,GO:0030674~protein binding, bridging,GO:0046872~metal ion binding,	IPR002181:Fibrinogen, alpha/beta/gamma chain, C-terminal globular domain,IPR012290:Fibrinogen, alpha/beta/gamma chain, coiled coil domain,IPR014715:Fibrinogen, alpha/beta/gamma chain, C-terminal globular, subdomain 2,IPR014716:Fibrinogen, alpha/beta/gamma chain, C-terminal globular, subdomain 1,IPR020837:Fibrinogen, conserved site,			SM00186:FBG,SM01212:SM01212,	3D-structure,Blood coagulation,Calcium,Coiled coil,Complete proteome,Direct protein sequencing,Disulfide bond,Glycoprotein,Hemostasis,Metal-binding,Reference proteome,Secreted,Signal,Sulfation,	chain:Fibrinogen beta chain,disulfide bond,domain:Fibrinogen C-terminal,glycosylation site:N-linked (GlcNAc...),helix,modified residue,peptide:Fibrinopeptide B,site:Cleavage; by thrombin; to release fibrinopeptide B,strand,turn,
ENSGALG00000009268	fibrinogen gamma chain(FGG)	Gallus gallus		GO:0007160~cell-matrix adhesion,GO:0007165~signal transduction,GO:0009306~protein secretion,GO:0031639~plasminogen activation,GO:0034116~positive regulation of heterotypic cell-cell adhesion,GO:0042730~fibrinolysis,GO:0045907~positive regulation of vasoconstriction,GO:0045921~positive regulation of exocytosis,GO:0050714~positive regulation of protein secretion,GO:0051258~protein polymerization,GO…	GO:0005577~fibrinogen complex,GO:0005938~cell cortex,GO:0009897~external side of plasma membrane,GO:0031091~platelet alpha granule,GO:0070062~extracellular exosome,GO:0072562~blood microparticle,	GO:0005198~structural molecule activity,	IPR002181:Fibrinogen, alpha/beta/gamma chain, C-terminal globular domain,IPR012290:Fibrinogen, alpha/beta/gamma chain, coiled coil domain,IPR014715:Fibrinogen, alpha/beta/gamma chain, C-terminal globular, subdomain 2,IPR014716:Fibrinogen, alpha/beta/gamma chain, C-terminal globular, subdomain 1,IPR020837:Fibrinogen, conserved site,			SM00186:FBG,SM01212:SM01212,	Coiled coil,Complete proteome,Disulfide bond,Reference proteome,Signal,	chain:Fibrinogen gamma chain,signal peptide,
ENSGALG00000026830	fragile X mental retardation 1 neighbor(FMR1NB)	Gallus gallus			GO:0016021~integral component of membrane,						Complete proteome,Membrane,Reference proteome,Signal,Transmembrane,Transmembrane helix,
ENSGALG00000009177	fragile X mental retardation 1(FMR1)	Gallus gallus						gga03013:RNA transport,
ENSGALG00000009361	guanylate cyclase 1, soluble, beta 3(GUCY1B3)	Gallus gallus						gga00230:Purine metabolism,gga04270:Vascular smooth muscle contraction,gga04540:Gap junction,
ENSGALG00000009071	high mobility group box 3(HMGB3)	Gallus gallus		GO:0006351~transcription, DNA-templated,GO:0006355~regulation of transcription, DNA-templated,GO:0032392~DNA geometric change,GO:0045087~innate immune response,GO:0045578~negative regulation of B cell differentiation,GO:0045596~negative regulation of cell differentiation,GO:0045638~negative regulation of myeloid cell differentiation,	GO:0005634~nucleus,GO:0005694~chromosome,GO:0005737~cytoplasm,	GO:0000400~four-way junction DNA binding,GO:0008301~DNA binding, bending,GO:0044822~poly(A) RNA binding,	IPR009071:High mobility group (HMG) box domain,IPR017967:HMG box A DNA-binding domain, conserved site,			SM00398:HMG,	Chromosome,Coiled coil,Complete proteome,Cytoplasm,Disulfide bond,DNA-binding,Immunity,Innate immunity,Nucleus,Reference proteome,Repeat,Transcription,Transcription regulation,	chain:High mobility group protein B1,chain:High mobility group protein B3,compositionally biased region:Asp/Glu-rich (acidic),DNA-binding region:HMG box 1,DNA-binding region:HMG box 2,
ENSGALG00000009276	lecithin retinol acyltransferase (phosphatidylcholine--retinol O-acyltransferase)(LRAT)	Gallus gallus		GO:0006776~vitamin A metabolic process,GO:0032370~positive regulation of lipid transport,GO:0042572~retinol metabolic process,	GO:0005623~cell,GO:0016021~integral component of membrane,	GO:0008374~O-acyltransferase activity,	IPR007053:LRAT-like domain,	gga00830:Retinol metabolism,			Complete proteome,Membrane,Reference proteome,Signal,Transmembrane,Transmembrane helix,
ENSGALG00000009098	mastermind like domain containing 1(MAMLD1)	Gallus gallus		GO:0008584~male gonad development,			IPR026131:Mastermind-like domain-containing protein 1,				Complete proteome,Reference proteome,
ENSGALG00000009212	meiotic nuclear divisions 1(MND1)	Gallus gallus	Carbohydrate transport and metabolism,Signal transduction mechanisms,	GO:0006302~double-strand break repair,GO:0007131~reciprocal meiotic recombination,	GO:0005634~nucleus,	GO:0003690~double-stranded DNA binding,	IPR005647:Meiotic nuclear division protein 1,		PIRSF026991:meiotic nuclear division protein 1,		Coiled coil,Complete proteome,Nucleus,Reference proteome,
ENSGALG00000009096	myotubularin 1(MTM1)	Gallus gallus		GO:0008333~endosome to lysosome transport,GO:0032007~negative regulation of TOR signaling,GO:0032435~negative regulation of proteasomal ubiquitin-dependent protein catabolic process,GO:0045109~intermediate filament organization,GO:0046716~muscle cell cellular homeostasis,GO:0046856~phosphatidylinositol dephosphorylation,GO:0048311~mitochondrion distribution,GO:0048633~positive regulation of skele…	GO:0001726~ruffle,GO:0005770~late endosome,GO:0005886~plasma membrane,GO:0030175~filopodium,GO:0031674~I band,GO:0070062~extracellular exosome,	GO:0004438~phosphatidylinositol-3-phosphatase activity,GO:0004725~protein tyrosine phosphatase activity,GO:0035091~phosphatidylinositol binding,GO:0052629~phosphatidylinositol-3,5-bisphosphate 3-phosphatase activity,	IPR000387:Protein-tyrosine/Dual specificity phosphatase,IPR003595:Protein-tyrosine phosphatase, catalytic,IPR004182:GRAM,IPR010569:Myotubularin-related,IPR011993:Pleckstrin homology-like domain,IPR016130:Protein-tyrosine phosphatase, active site,	gga00562:Inositol phosphate metabolism,gga01100:Metabolic pathways,gga04070:Phosphatidylinositol signaling system,		SM00404:PTPc_motif,SM00568:GRAM,	Complete proteome,Reference proteome,
ENSGALG00000009085	myotubularin related protein 1(MTMR1)	Gallus gallus		GO:0046856~phosphatidylinositol dephosphorylation,	GO:0005737~cytoplasm,GO:0005886~plasma membrane,	GO:0004438~phosphatidylinositol-3-phosphatase activity,GO:0004725~protein tyrosine phosphatase activity,GO:0052629~phosphatidylinositol-3,5-bisphosphate 3-phosphatase activity,	IPR000387:Protein-tyrosine/Dual specificity phosphatase,IPR003595:Protein-tyrosine phosphatase, catalytic,IPR004182:GRAM,IPR010569:Myotubularin-related,IPR011993:Pleckstrin homology-like domain,IPR016130:Protein-tyrosine phosphatase, active site,	gga00562:Inositol phosphate metabolism,gga01100:Metabolic pathways,gga04070:Phosphatidylinositol signaling system,		SM00404:PTPc_motif,SM00568:GRAM,	Complete proteome,Reference proteome,
ENSGALG00000009280	neuropeptide Y receptor Y2(NPY2R)	Gallus gallus		GO:0003151~outflow tract morphogenesis,GO:0003214~cardiac left ventricle morphogenesis,GO:0007166~cell surface receptor signaling pathway,GO:0007193~adenylate cyclase-inhibiting G-protein coupled receptor signaling pathway,GO:0007218~neuropeptide signaling pathway,GO:0007268~chemical synaptic transmission,GO:0007631~feeding behavior,	GO:0005887~integral component of plasma membrane,GO:0031513~nonmotile primary cilium,	GO:0001601~peptide YY receptor activity,GO:0004930~G-protein coupled receptor activity,	IPR000276:G protein-coupled receptor, rhodopsin-like,IPR000611:Neuropeptide Y receptor family,IPR001358:Neuropeptide Y2 receptor,IPR017452:GPCR, rhodopsin-like, 7TM,	gga04080:Neuroactive ligand-receptor interaction,		SM01381:SM01381,	Cell membrane,Complete proteome,Disulfide bond,G-protein coupled receptor,Glycoprotein,Lipoprotein,Membrane,Palmitate,Phosphoprotein,Receptor,Reference proteome,Transducer,Transmembrane,Transmembrane helix,	chain:Neuropeptide Y receptor type 2,disulfide bond,glycosylation site:N-linked (GlcNAc...),lipid moiety-binding region:S-palmitoyl cysteine,topological domain:Cytoplasmic,topological domain:Extracellular,transmembrane region,
ENSGALG00000009257	pleiotropic regulator 1(PLRG1)	Gallus gallus		GO:0000398~mRNA splicing, via spliceosome,GO:0034504~protein localization to nucleus,GO:1900087~positive regulation of G1/S transition of mitotic cell cycle,	GO:0000974~Prp19 complex,GO:0005654~nucleoplasm,GO:0005662~DNA replication factor A complex,GO:0005730~nucleolus,GO:0031965~nuclear membrane,GO:0071011~precatalytic spliceosome,GO:0071013~catalytic step 2 spliceosome,GO:0080008~Cul4-RING E3 ubiquitin ligase complex,		IPR001680:WD40 repeat,IPR015943:WD40/YVTN repeat-like-containing domain,IPR017986:WD40-repeat-containing domain,IPR019775:WD40 repeat, conserved site,IPR020472:G-protein beta WD-40 repeat,	gga03040:Spliceosome,		SM00320:WD40,	Complete proteome,Reference proteome,
ENSGALG00000009128	protein CXorf40A-like(LOC772269)	Gallus gallus					IPR007374:ASCH domain,IPR015947:PUA-like domain,			SM01022:SM01022,	Complete proteome,Reference proteome,
ENSGALG00000009241	secreted frizzled-related protein 2(SFRP2)	Gallus gallus		GO:0001569~patterning of blood vessels,GO:0002063~chondrocyte development,GO:0003151~outflow tract morphogenesis,GO:0003214~cardiac left ventricle morphogenesis,GO:0006915~apoptotic process,GO:0007186~G-protein coupled receptor signaling pathway,GO:0007275~multicellular organism development,GO:0008284~positive regulation of cell proliferation,GO:0008584~male gonad development,GO:0010667~negative …	GO:0005576~extracellular region,GO:0005615~extracellular space,GO:0016021~integral component of membrane,	GO:0004930~G-protein coupled receptor activity,GO:0017147~Wnt-protein binding,GO:0042813~Wnt-activated receptor activity,GO:0061133~endopeptidase activator activity,	IPR001134:Netrin domain,IPR008993:Tissue inhibitor of metalloproteinases-like, OB-fold,IPR015526:Frizzled/secreted frizzled-related protein,IPR018933:Netrin module, non-TIMP type,IPR020067:Frizzled domain,IPR026558:Secreted frizzled-related protein 2,	gga04310:Wnt signaling pathway,		SM00063:FRI,SM00643:C345C,	Complete proteome,Developmental protein,Differentiation,Disulfide bond,Reference proteome,Secreted,Signal,Wnt signaling pathway,	chain:Secreted frizzled-related protein 2,disulfide bond,domain:FZ,domain:NTR,signal peptide,
ENSGALG00000009139	transmembrane protein 185A(TMEM185A)	Gallus gallus			GO:0016021~integral component of membrane,		IPR019396:Transmembrane Fragile-X-F-associated protein,				Complete proteome,Membrane,Reference proteome,Transmembrane,Transmembrane helix,
ENSGALG00000009207	tripartite motif containing 2(TRIM2)	Gallus gallus			GO:0005737~cytoplasm,	GO:0008270~zinc ion binding,	IPR000315:Zinc finger, B-box,IPR001258:NHL repeat,IPR001298:Filamin/ABP280 repeat,IPR001841:Zinc finger, RING-type,IPR003649:B-box, C-terminal,IPR011042:Six-bladed beta-propeller, TolB-like,IPR013017:NHL repeat, subgroup,IPR013083:Zinc finger, RING/FYVE/PHD-type,IPR013783:Immunoglobulin-like fold,IPR014756:Immunoglobulin E-set,IPR017868:Filamin/ABP280 repeat-like,IPR017907:Zinc finger, RING-type,…			SM00184:RING,SM00336:BBOX,SM00502:BBC,SM00557:IG_FLMN,	Complete proteome,Metal-binding,Reference proteome,Zinc,Zinc-finger,
